# Supplementary material for: 4-Methyl-3-nitro­benzonitrile
Source: Acta Crystallogr Sect E Struct Rep Online. 2008 Sep 6;64(Pt 10):o1898. doi: 10.1107/S1600536808027414 (PMC2959381; doi:10.1107/S1600536808027414)
Supplement: Supplementary file 2 [file e-64-o1898-Isup2.hkl]

# 
# h,k,l, Fc-squared, Fo-squared, sigma(Fo-squared) and status flag 
# 
data_I
_shelx_title ' 2                               P21/c' 
_shelx_refln_list_code          4 
_shelx_F_calc_maximum       78.18 
_exptl_crystal_F_000       336.00 
_reflns_d_resolution_high  0.7703 
 
loop_ 
 _symmetry_equiv_pos_as_xyz 
 'x, y, z' 
 '-x, y+1/2, -z+1/2' 
 '-x, -y, -z' 
 'x, -y-1/2, z-1/2' 
 
_cell_length_a     3.9088 
_cell_length_b    13.5760 
_cell_length_c    14.8190 
_cell_angle_alpha  90.000 
_cell_angle_beta   99.130 
_cell_angle_gamma  90.000 
 
_shelx_F_squared_multiplier     1.000 
 
loop_ 
 _refln_index_h 
 _refln_index_k 
 _refln_index_l 
 _refln_F_squared_calc 
 _refln_F_squared_meas 
 _refln_F_squared_sigma 
 _refln_observed_status 
   1   0   0     2321.92     2237.07     14.00 o 
   2   0   0       56.47       95.30      1.89 o 
   3   0   0       35.93       48.14      2.88 o 
   4   0   0        2.10        1.89      0.76 o 
   5   0   0        0.95        1.61      0.91 o 
   1   1   0      368.33      364.68      3.40 o 
   2   1   0        1.61        0.81      0.54 o 
   3   1   0       30.00       35.82      1.63 o 
   4   1   0       13.90       15.19      1.66 o 
   5   1   0        3.77        3.34      0.92 o 
   0   2   0     2896.48     2532.22     21.87 o 
   1   2   0     4961.77     4683.30    277.97 o 
   2   2   0       22.21       39.65      1.19 o 
   3   2   0        0.11        2.03      0.45 o 
   4   2   0        9.42        8.75      1.40 o 
   1   3   0      354.04      323.57      2.55 o 
   2   3   0        0.01        0.56      0.58 o 
   3   3   0       19.27       24.30      1.43 o 
   4   3   0        0.41        0.30      0.86 o 
   0   4   0       44.25       37.45      0.87 o 
   1   4   0       89.79      101.30      1.05 o 
   2   4   0       84.76      105.48      2.14 o 
   3   4   0        7.45        5.93      0.91 o 
   4   4   0        0.13        2.50      1.12 o 
   1   5   0       76.84       80.92      1.31 o 
   2   5   0        9.61        7.16      1.14 o 
   3   5   0        0.17        0.62      0.62 o 
   4   5   0       40.18       40.84      2.34 o 
   0   6   0      407.08      414.59      3.36 o 
   1   6   0      146.03      148.61      2.10 o 
   2   6   0        1.58        2.17      0.59 o 
   3   6   0        0.95        1.22      0.32 o 
   4   6   0        2.72        2.09      1.25 o 
   1   7   0       65.52       66.76      1.45 o 
   2   7   0      150.16      136.73      2.66 o 
   3   7   0       57.88       56.56      2.30 o 
   4   7   0       21.28       17.04      3.51 o 
   0   8   0      817.64      814.19     22.07 o 
   1   8   0      336.55      373.56      5.56 o 
   2   8   0       93.45      103.54      2.85 o 
   3   8   0        0.92        0.78      0.89 o 
   4   8   0        4.22        4.32      1.07 o 
   1   9   0      156.64      155.54      3.45 o 
   2   9   0       10.40        7.38      0.85 o 
   3   9   0        1.59        1.14      1.03 o 
   4   9   0        0.34        1.24      0.82 o 
   0  10   0        4.08        3.22      0.70 o 
   1  10   0       35.59       36.63      1.23 o 
   2  10   0        2.83        1.82      0.59 o 
   3  10   0        3.68        4.32      1.06 o 
   4  10   0        2.39        2.59      0.91 o 
   1  11   0        8.20        7.35      0.91 o 
   2  11   0        1.57        1.46      0.64 o 
   3  11   0        0.30        0.37      1.05 o 
   0  12   0        1.76        1.99      1.31 o 
   1  12   0       62.94       57.64      1.71 o 
   2  12   0        1.69        0.10      0.63 o 
   3  12   0        0.76        0.22      0.97 o 
   1  13   0        0.53        0.83      0.85 o 
   2  13   0        0.08        0.28      0.75 o 
   3  13   0       19.60       20.47      2.08 o 
   0  14   0       44.98       46.32      3.55 o 
   1  14   0       10.70       12.39      1.29 o 
   2  14   0        0.05        0.95      0.85 o 
   3  14   0        0.01        1.37      0.79 o 
   1  15   0        2.51        0.37      0.91 o 
   2  15   0        3.88        5.35      1.38 o 
   0  16   0        1.65        1.77      1.38 o 
   1  16   0        1.87        3.41      0.82 o 
   2  16   0        1.12       -0.47      0.91 o 
   1  17   0        2.32        2.11      0.65 o 
  -5   1   1        0.37        1.99      0.74 o 
  -4   1   1        2.84        3.82      1.01 o 
  -3   1   1        2.90        5.23      0.72 o 
  -2   1   1       75.26      122.88      1.81 o 
  -1   1   1       67.59       75.48      0.69 o 
   1   1   1     2952.18     2832.02     25.86 o 
   2   1   1       48.94       43.93      1.15 o 
   3   1   1       12.07       12.13      1.06 o 
   4   1   1        1.08        1.51      1.23 o 
  -5   2   1        0.31       -0.86      2.00 o 
  -4   2   1        1.85        1.15      0.75 o 
  -3   2   1        3.24        8.27      1.21 o 
  -2   2   1      548.46      605.38      5.38 o 
  -1   2   1     6112.59     5929.80    248.77 o 
   0   2   1      100.36       84.34      0.55 o 
   1   2   1     1494.68     1458.76      6.20 o 
   2   2   1      157.67      214.97      2.93 o 
   3   2   1       21.80       21.34      1.96 o 
   4   2   1        0.27        1.58      0.87 o 
  -4   3   1        0.63        1.27      0.74 o 
  -3   3   1       77.19       79.47      2.42 o 
  -2   3   1      540.13      497.45      4.76 o 
  -1   3   1        0.36       -0.04      0.30 o 
   0   3   1     2676.65     2510.70     13.42 o 
   1   3   1        2.45        1.52      0.31 o 
   2   3   1       32.19       37.44      1.59 o 
   3   3   1       41.48       45.70      2.27 o 
   4   3   1        2.22        0.52      0.78 o 
  -4   4   1        1.52        1.87      1.83 o 
  -3   4   1        9.07        7.52      0.81 o 
  -2   4   1      367.90      353.61      4.17 o 
  -1   4   1      233.64      242.41      2.19 o 
   0   4   1     1012.81      979.81      4.10 o 
   1   4   1      159.84      159.48      1.51 o 
   2   4   1      282.60      319.19      4.85 o 
   3   4   1        1.44        0.55      0.89 o 
   4   4   1        9.07        5.64      1.12 o 
  -4   5   1       22.56       24.76      1.62 o 
  -3   5   1        0.01        1.07      0.77 o 
  -2   5   1      266.14      287.30      3.54 o 
  -1   5   1     1517.39     1609.45      8.36 o 
   0   5   1       31.13       33.31      0.73 o 
   1   5   1      405.08      437.71      3.59 o 
   2   5   1       95.57       86.45      1.94 o 
   3   5   1        4.41        4.74      0.69 o 
   4   5   1       27.64       29.82      1.96 o 
  -4   6   1       14.62       17.28      1.68 o 
  -3   6   1        7.23        7.63      0.92 o 
  -2   6   1      124.15      134.12      1.97 o 
  -1   6   1       10.40        8.95      0.62 o 
   0   6   1      430.77      504.53      2.96 o 
   1   6   1        0.44        1.36      0.58 o 
   2   6   1       85.09       72.90      1.35 o 
   3   6   1       28.77       23.92      1.33 o 
   4   6   1        7.74        6.52      0.97 o 
  -4   7   1        1.85        2.70      0.92 o 
  -3   7   1        0.49        1.21      0.91 o 
  -2   7   1        1.91        1.01      0.33 o 
  -1   7   1      669.83      728.10     11.49 o 
   0   7   1      419.80      477.94      4.52 o 
   1   7   1       21.37       16.34      0.66 o 
   2   7   1        1.21        1.74      0.67 o 
   3   7   1       94.44       98.28      3.28 o 
   4   7   1       12.52       11.62      1.73 o 
  -4   8   1        1.38        1.64      0.80 o 
  -3   8   1        2.88        2.82      0.80 o 
  -2   8   1       64.59       72.81      1.70 o 
  -1   8   1        9.25        8.02      0.68 o 
   0   8   1      119.86      124.17      2.15 o 
   1   8   1        7.53        7.40      0.75 o 
   2   8   1       15.54       18.30      1.25 o 
   3   8   1        0.39        0.60      0.85 o 
   4   8   1        5.31        4.88      1.39 o 
  -4   9   1        0.66        1.67      1.15 o 
  -3   9   1        6.79        7.06      1.04 o 
  -2   9   1       27.08       21.88      1.42 o 
  -1   9   1        3.72        6.51      0.91 o 
   0   9   1      119.40      119.85      1.58 o 
   1   9   1      309.01      315.69      7.08 o 
   2   9   1       27.24       27.73      1.75 o 
   3   9   1        3.28        2.47      0.90 o 
   4   9   1        0.07        1.17      0.73 o 
  -4  10   1        0.00        1.01      1.12 o 
  -3  10   1        7.33        7.41      1.23 o 
  -2  10   1      176.56      188.89      3.81 o 
  -1  10   1        7.18        6.48      1.08 o 
   0  10   1        2.28        1.09      0.58 o 
   1  10   1        0.47        1.96      0.68 o 
   2  10   1       24.99       29.56      1.59 o 
   3  10   1        4.68        3.13      1.05 o 
   4  10   1        0.18        0.41      0.90 o 
  -3  11   1        0.92        1.31      0.83 o 
  -2  11   1       15.60       12.13      0.94 o 
  -1  11   1       69.07       54.63      1.89 o 
   0  11   1       44.79       56.63      3.12 o 
   1  11   1       21.31       21.18      1.09 o 
   2  11   1        1.51        0.76      0.70 o 
   3  11   1        3.28        4.23      0.81 o 
  -3  12   1        3.20        2.38      1.11 o 
  -2  12   1        3.00        3.72      0.79 o 
  -1  12   1       14.08       11.72      1.33 o 
   0  12   1      114.22      116.93      3.21 o 
   1  12   1       50.12       48.28      1.62 o 
   2  12   1        3.37        3.59      0.96 o 
   3  12   1        5.17        3.77      0.89 o 
  -3  13   1        1.15        1.80      0.84 o 
  -2  13   1        0.66       -0.36      0.66 o 
  -1  13   1       28.37       22.37      1.77 o 
   0  13   1       52.99       50.12      2.37 o 
   1  13   1        0.82        0.68      0.79 o 
   2  13   1        5.73        5.10      0.93 o 
   3  13   1        3.75        1.62      0.97 o 
  -3  14   1        0.15        1.55      0.80 o 
  -2  14   1        8.83        8.93      2.35 o 
  -1  14   1       10.09       11.61      1.35 o 
   0  14   1        6.59        4.41      0.99 o 
   1  14   1       14.83       14.17      1.64 o 
   2  14   1        0.00        0.66      0.88 o 
  -2  15   1        1.75        3.16      1.15 o 
  -1  15   1       16.74       15.89      1.56 o 
   0  15   1        6.41        5.34      1.14 o 
   1  15   1        0.01        1.91      0.91 o 
   2  15   1       14.26       16.46      1.71 o 
  -2  16   1        0.87        1.41      2.00 o 
  -1  16   1        1.36        2.53      0.96 o 
   0  16   1        3.88        3.17      1.44 o 
   1  16   1        0.00        1.26      0.79 o 
   2  16   1        0.71       -0.45      1.55 o 
  -1  17   1        0.13        0.94      0.93 o 
   0  17   1        2.33        3.90      1.42 o 
   1  17   1        0.47        1.69      1.30 o 
  -5   0   2        3.46        2.58      2.25 o 
  -4   0   2        2.78        7.50      1.69 o 
  -3   0   2        3.88        2.65      0.63 o 
  -2   0   2      170.25      165.05      2.76 o 
  -1   0   2     5966.95     5814.05    344.97 o 
   1   0   2     2374.10     2536.03     13.44 o 
   2   0   2      189.59      150.04      5.76 o 
   3   0   2       14.49       17.05      2.55 o 
   4   0   2       16.26       18.80      2.37 o 
  -5   1   2        0.01        0.22      0.74 o 
  -4   1   2        6.32        6.08      0.86 o 
  -3   1   2       29.14       35.28      1.43 o 
  -2   1   2        4.00        3.85      0.40 o 
  -1   1   2     5080.36     4988.53    229.39 o 
   0   1   2     1843.40     1662.37      5.99 o 
   1   1   2      557.13      506.16      3.57 o 
   2   1   2       10.53       12.75      0.77 o 
   3   1   2      134.20      143.08      3.10 o 
   4   1   2       32.27       32.18      2.19 o 
  -5   2   2        2.15        2.68      0.95 o 
  -4   2   2        4.86        4.83      0.95 o 
  -3   2   2        1.85        1.93      0.84 o 
  -2   2   2     1580.51     1635.74     11.66 o 
  -1   2   2     2929.01     2738.82     49.46 o 
   0   2   2       60.13       54.22      0.52 o 
   1   2   2      180.38      187.41      1.61 o 
   2   2   2       94.00       69.50      1.62 o 
   3   2   2        4.22        3.19      0.64 o 
   4   2   2        7.07        5.43      1.14 o 
  -4   3   2        0.45        0.98      0.62 o 
  -3   3   2       12.07       18.59      1.53 o 
  -2   3   2      586.57      560.51      5.53 o 
  -1   3   2      114.35      111.02      1.47 o 
   0   3   2      107.41       93.64      1.02 o 
   1   3   2      396.11      348.97      3.03 o 
   2   3   2       25.07       21.89      1.03 o 
   3   3   2        4.70        3.50      0.62 o 
   4   3   2        5.30        2.55      0.98 o 
  -4   4   2        1.04        3.49      0.97 o 
  -3   4   2       95.18       95.75      4.10 o 
  -2   4   2      110.38      106.71      1.70 o 
  -1   4   2        3.55        4.11      0.34 o 
   0   4   2      375.82      339.65      2.57 o 
   1   4   2      134.33      131.88      1.24 o 
   2   4   2       50.26       52.65      1.41 o 
   3   4   2        0.38        1.24      0.66 o 
   4   4   2       17.29       15.25      1.84 o 
  -4   5   2       15.21       15.06      1.31 o 
  -3   5   2        0.00        0.72      0.71 o 
  -2   5   2       36.48       48.14      1.30 o 
  -1   5   2       40.29       35.75      1.19 o 
   0   5   2       33.23       36.39      1.22 o 
   1   5   2      288.84      279.69      2.47 o 
   2   5   2        3.45        2.57      0.70 o 
   3   5   2        8.84       11.04      0.89 o 
   4   5   2        5.00        5.23      1.14 o 
  -4   6   2        1.15        2.85      0.94 o 
  -3   6   2       32.31       25.53      1.32 o 
  -2   6   2       48.26       48.88      1.02 o 
  -1   6   2      996.44     1091.95      9.15 o 
   0   6   2       46.03       41.87      1.08 o 
   1   6   2       22.69       15.49      0.64 o 
   2   6   2       62.10       62.86      1.45 o 
   3   6   2      222.32      226.06      4.47 o 
   4   6   2       34.66       27.28      3.05 o 
  -4   7   2        5.58        3.51      0.96 o 
  -3   7   2        6.30        7.88      0.82 o 
  -2   7   2       20.80       23.38      0.85 o 
  -1   7   2       13.71       12.30      1.21 o 
   0   7   2       25.61       30.50      0.96 o 
   1   7   2       11.67       17.09      0.62 o 
   2   7   2        6.13        5.68      0.74 o 
   3   7   2       75.22       90.73      3.95 o 
   4   7   2        8.42        5.70      1.72 o 
  -4   8   2        1.18        1.82      0.49 o 
  -3   8   2        1.70        3.04      0.75 o 
  -2   8   2        1.10        1.43      0.63 o 
  -1   8   2       46.54       41.62      1.29 o 
   0   8   2        6.30        5.87      0.41 o 
   1   8   2       68.79       68.90      1.16 o 
   2   8   2       27.08       27.35      1.36 o 
   3   8   2      111.86      130.07      6.46 o 
   4   8   2        2.89        2.62      1.58 o 
  -4   9   2        0.07        2.19      1.38 o 
  -3   9   2       10.60       10.76      1.29 o 
  -2   9   2       12.80       15.08      0.98 o 
  -1   9   2       35.98       34.66      1.69 o 
   0   9   2       32.73       31.01      0.79 o 
   1   9   2        0.04        0.43      0.50 o 
   2   9   2      102.59       84.06      3.72 o 
   3   9   2        0.26        1.08      0.97 o 
   4   9   2        0.68        1.10      1.07 o 
  -4  10   2        0.17        1.80      0.80 o 
  -3  10   2       11.35       10.05      0.98 o 
  -2  10   2       18.20       18.87      1.24 o 
  -1  10   2        1.43        1.30      0.52 o 
   0  10   2       55.29       65.72      1.85 o 
   1  10   2        0.01        1.47      0.67 o 
   2  10   2       22.18       17.86      1.26 o 
   3  10   2        0.07        0.75      1.01 o 
   4  10   2        2.47        0.21      0.96 o 
  -3  11   2        1.39        1.50      0.79 o 
  -2  11   2       14.84       13.88      1.12 o 
  -1  11   2       62.53       54.53      1.86 o 
   0  11   2        6.56        5.12      0.95 o 
   1  11   2       36.49       32.91      1.45 o 
   2  11   2        4.50        2.48      0.88 o 
   3  11   2        3.91        6.03      1.01 o 
  -3  12   2        4.28        4.79      1.03 o 
  -2  12   2        0.30        0.90      0.87 o 
  -1  12   2        2.21        1.89      0.62 o 
   0  12   2        2.99        2.50      0.85 o 
   1  12   2       24.18       22.57      1.38 o 
   2  12   2       18.28       18.26      1.68 o 
   3  12   2       11.12       12.93      1.78 o 
  -3  13   2        0.50        2.36      0.88 o 
  -2  13   2        3.74        2.97      0.67 o 
  -1  13   2        2.62        2.33      0.78 o 
   0  13   2        7.78        3.67      1.01 o 
   1  13   2       31.78       31.14      3.37 o 
   2  13   2       19.16       21.96      2.29 o 
   3  13   2        1.86        1.03      1.00 o 
  -3  14   2        0.50        0.53      0.79 o 
  -2  14   2        0.59        2.71      0.73 o 
  -1  14   2       13.46       14.42      1.46 o 
   0  14   2        8.78        7.58      1.18 o 
   1  14   2        4.65        4.89      1.05 o 
   2  14   2        1.15        2.72      1.01 o 
  -2  15   2       13.03       13.19      2.14 o 
  -1  15   2        6.42        6.30      1.28 o 
   0  15   2        0.89        0.75      1.34 o 
   1  15   2        2.22        3.78      1.32 o 
   2  15   2        0.01        1.59      1.22 o 
  -2  16   2        0.00       -0.84      1.40 o 
  -1  16   2        0.41        0.75      1.01 o 
   0  16   2        0.46        0.60      0.66 o 
   1  16   2        1.41        1.39      0.87 o 
  -1  17   2        8.96        8.05      1.36 o 
   0  17   2        4.22        1.98      1.10 o 
   1  17   2        0.36        0.15      1.15 o 
  -5   1   3        0.00        2.29      0.89 o 
  -4   1   3        0.05        0.99      0.92 o 
  -3   1   3        0.12        1.61      0.45 o 
  -2   1   3       91.72       81.59      1.27 o 
  -1   1   3     2965.31     2799.80     39.84 o 
   0   1   3      681.97      698.65      4.16 o 
   1   1   3     1250.08     1198.80      5.58 o 
   2   1   3      178.03      254.49      3.17 o 
   3   1   3        3.48        1.15      0.49 o 
   4   1   3        1.11        1.93      0.99 o 
  -5   2   3        0.10        1.75      0.88 o 
  -4   2   3        1.02        1.87      1.19 o 
  -3   2   3      152.13      156.83      2.14 o 
  -2   2   3      281.34      297.47      3.16 o 
  -1   2   3       31.21       42.53      0.79 o 
   0   2   3      768.61      721.19      3.40 o 
   1   2   3      425.31      413.20      2.52 o 
   2   2   3       34.22       33.75      2.34 o 
   3   2   3        6.87        6.28      1.16 o 
   4   2   3       18.66       23.35      2.07 o 
  -5   3   3        0.48        0.79      1.10 o 
  -4   3   3        2.53        2.42      0.81 o 
  -3   3   3       10.33       14.96      0.92 o 
  -2   3   3      629.19      691.83      9.27 o 
  -1   3   3       51.35       35.68      0.87 o 
   0   3   3       63.02       53.83      0.75 o 
   1   3   3      447.30      427.33      2.47 o 
   2   3   3       91.32       73.20      2.79 o 
   3   3   3       26.19       23.21      1.28 o 
   4   3   3        0.08        0.28      0.87 o 
  -4   4   3       11.56        9.73      1.42 o 
  -3   4   3      487.43      502.10     10.41 o 
  -2   4   3      396.26      378.78      4.47 o 
  -1   4   3        0.79        1.23      0.31 o 
   0   4   3      660.13      640.08      3.11 o 
   1   4   3      424.14      384.67      3.04 o 
   2   4   3      454.59      426.47      3.92 o 
   3   4   3       19.73       21.30      1.44 o 
   4   4   3        6.03        6.04      1.01 o 
  -4   5   3        2.67        2.67      0.74 o 
  -3   5   3       14.97       11.27      1.03 o 
  -2   5   3       13.53       14.89      0.64 o 
  -1   5   3        9.85       10.69      0.59 o 
   0   5   3      161.57      163.38      1.46 o 
   1   5   3        2.54        7.80      0.58 o 
   2   5   3       12.14       13.66      0.91 o 
   3   5   3        2.23        2.29      0.73 o 
   4   5   3        0.49        0.15      1.16 o 
  -4   6   3       25.82       24.13      1.74 o 
  -3   6   3        0.01        1.53      0.51 o 
  -2   6   3      183.96      208.95      2.18 o 
  -1   6   3      111.62      100.82      1.73 o 
   0   6   3        0.75        0.41      0.33 o 
   1   6   3      117.29      113.19      1.47 o 
   2   6   3        8.96       16.40      1.00 o 
   3   6   3       73.64       82.39      3.10 o 
   4   6   3       26.08       26.42      3.50 o 
  -4   7   3        4.66        3.98      0.96 o 
  -3   7   3        0.30        0.04      0.50 o 
  -2   7   3       22.24       22.74      1.39 o 
  -1   7   3       19.82       18.89      0.82 o 
   0   7   3      207.15      213.48      2.42 o 
   1   7   3       43.98       32.98      0.94 o 
   2   7   3       13.89       16.65      0.87 o 
   3   7   3       22.17       22.00      1.32 o 
   4   7   3        0.02        0.49      1.09 o 
  -4   8   3        0.00        0.89      1.27 o 
  -3   8   3        1.54        1.68      0.68 o 
  -2   8   3       57.72       53.60      1.52 o 
  -1   8   3       90.79      100.71      1.72 o 
   0   8   3       29.78       24.62      1.44 o 
   1   8   3        2.43        2.79      0.48 o 
   2   8   3      200.50      194.97      3.84 o 
   3   8   3       28.48       29.42      1.82 o 
   4   8   3        0.02        1.26      0.87 o 
  -4   9   3        1.01        0.70      0.54 o 
  -3   9   3      106.70      116.39      6.86 o 
  -2   9   3       49.70       48.32      1.74 o 
  -1   9   3       13.71       13.49      1.00 o 
   0   9   3       30.91       31.19      0.90 o 
   1   9   3      132.97      124.21      2.68 o 
   2   9   3       83.65       92.39      2.78 o 
   3   9   3        4.20        7.51      1.34 o 
   4   9   3        2.21        2.50      1.33 o 
  -4  10   3        0.12        0.67      0.83 o 
  -3  10   3        3.33        2.17      0.94 o 
  -2  10   3       23.27       21.08      1.30 o 
  -1  10   3       13.22       15.81      1.00 o 
   0  10   3       44.37       38.81      1.20 o 
   1  10   3      154.80      163.33      3.06 o 
   2  10   3       96.64      112.83      3.31 o 
   3  10   3        0.45        1.33     10.84 o 
  -3  11   3       16.64       11.83      1.27 o 
  -2  11   3       81.75       73.93      2.71 o 
  -1  11   3       30.12       30.75      1.89 o 
   0  11   3       15.69       14.62      1.13 o 
   1  11   3      113.76      113.58      2.91 o 
   2  11   3       24.70       23.63      1.52 o 
   3  11   3        0.49        0.46      0.84 o 
  -3  12   3        0.62        1.09      0.78 o 
  -2  12   3        5.85        6.50      0.84 o 
  -1  12   3        0.31        1.93      0.79 o 
   0  12   3       39.68       38.26      3.04 o 
   1  12   3       17.34       16.44      1.22 o 
   2  12   3       72.59       73.52      3.70 o 
   3  12   3       13.94       11.69      2.28 o 
  -3  13   3        0.95        2.21      0.87 o 
  -2  13   3        0.24        1.57      0.81 o 
  -1  13   3        6.55        5.96      1.20 o 
   0  13   3       24.42       24.03      1.63 o 
   1  13   3       11.77        9.45      0.90 o 
   2  13   3        1.69        1.47      0.90 o 
   3  13   3        0.44        0.99      0.99 o 
  -3  14   3        0.51        2.76      0.95 o 
  -2  14   3        6.51        7.06      0.91 o 
  -1  14   3       39.09       44.30      3.14 o 
   0  14   3        0.28        0.51      0.84 o 
   1  14   3        0.30        1.64      0.90 o 
   2  14   3        1.02        2.65      0.94 o 
  -2  15   3        0.42        1.98      1.52 o 
  -1  15   3        0.11        1.28      0.85 o 
   0  15   3        7.63        8.48      1.42 o 
   1  15   3        1.71        3.11      1.26 o 
   2  15   3        1.47        0.18      1.10 o 
  -2  16   3       11.41       12.77      1.96 o 
  -1  16   3        3.21        2.59      1.12 o 
   0  16   3        3.95        3.97      1.21 o 
   1  16   3       11.97       13.66      1.69 o 
  -1  17   3        2.51        2.82      1.03 o 
   0  17   3        1.80        3.69      0.91 o 
  -5   0   4        1.27        1.55      1.86 o 
  -4   0   4       23.07       26.01      3.20 o 
  -3   0   4       15.17       11.03      1.08 o 
  -2   0   4      105.82      112.23      2.71 o 
  -1   0   4      116.44      157.27      2.08 o 
   0   0   4      627.27      746.12      4.16 o 
   1   0   4      389.59      372.46      3.17 o 
   2   0   4      784.57      795.12     12.61 o 
   3   0   4      192.71      241.16      8.99 o 
   4   0   4        9.58        7.55      3.17 o 
  -5   1   4        2.75        2.97      0.98 o 
  -4   1   4        2.16        1.15      0.47 o 
  -3   1   4        4.79        5.25      0.60 o 
  -2   1   4       22.74       23.53      2.79 o 
  -1   1   4       20.62       19.47      0.65 o 
   0   1   4     1535.09     1486.40      6.87 o 
   1   1   4        9.84       13.54      0.54 o 
   2   1   4      317.14      335.80      4.04 o 
   3   1   4       11.27       12.38      1.23 o 
   4   1   4        0.58        2.11      0.88 o 
  -5   2   4        0.52        1.52      0.65 o 
  -4   2   4        9.03       10.29      1.24 o 
  -3   2   4        7.24        4.82      0.69 o 
  -2   2   4       49.09       35.96      1.12 o 
  -1   2   4      513.40      628.57      4.97 o 
   0   2   4     1543.40     1589.25      7.66 o 
   1   2   4      171.45      157.41      1.61 o 
   2   2   4      126.90      125.25      1.95 o 
   3   2   4       39.52       33.27      1.45 o 
   4   2   4        0.33        1.62      0.75 o 
  -4   3   4        4.95        6.41      0.91 o 
  -3   3   4       95.32       91.33      1.70 o 
  -2   3   4      415.89      433.19      5.44 o 
  -1   3   4      543.96      497.64      3.56 o 
   0   3   4      378.84      353.12      2.23 o 
   1   3   4      979.93     1034.67      6.93 o 
   2   3   4       36.63       54.93      1.99 o 
   3   3   4        7.97       11.17      1.04 o 
   4   3   4        0.67        1.33      0.69 o 
  -4   4   4       41.32       37.81      1.69 o 
  -3   4   4        0.31        3.09      0.81 o 
  -2   4   4       94.58      101.79      1.81 o 
  -1   4   4       85.45       97.99      1.14 o 
   0   4   4      270.92      258.45      2.11 o 
   1   4   4      565.25      534.34      4.03 o 
   2   4   4       25.24       28.37      1.21 o 
   3   4   4        0.07        0.48      0.54 o 
   4   4   4       10.69       11.48      1.14 o 
  -4   5   4        5.86        3.41      0.73 o 
  -3   5   4       57.27       58.74      3.59 o 
  -2   5   4      105.65       83.64      1.34 o 
  -1   5   4      169.16      190.05      2.10 o 
   0   5   4        8.70        7.53      0.65 o 
   1   5   4      198.84      229.72      2.25 o 
   2   5   4      146.54      127.62      2.74 o 
   3   5   4       21.17       20.71      1.12 o 
   4   5   4        0.68        1.00      0.76 o 
  -4   6   4       29.20       28.38      1.82 o 
  -3   6   4       29.56       24.33      1.31 o 
  -2   6   4       39.83       34.50      1.39 o 
  -1   6   4        3.72        2.34      0.48 o 
   0   6   4       10.87       11.56      0.68 o 
   1   6   4        0.54        0.88      0.45 o 
   2   6   4      110.66      130.77      2.87 o 
   3   6   4       37.25       37.38      2.27 o 
   4   6   4        1.27        2.73      1.35 o 
  -4   7   4       19.25       17.74      1.62 o 
  -3   7   4        0.39        0.00      0.56 o 
  -2   7   4        6.26        7.58      0.56 o 
  -1   7   4       53.46       53.16      1.38 o 
   0   7   4       63.47       60.21      1.29 o 
   1   7   4        7.29        6.47      0.58 o 
   2   7   4       58.41       70.26      1.88 o 
   3   7   4       18.82       16.73      2.02 o 
   4   7   4        1.02        1.86      0.87 o 
  -4   8   4        0.23        0.72      0.80 o 
  -3   8   4        3.01        2.98      0.72 o 
  -2   8   4       13.83       11.84      0.88 o 
  -1   8   4       13.31       18.28      0.87 o 
   0   8   4       52.36       44.89      1.27 o 
   1   8   4       40.94       30.49      1.05 o 
   2   8   4      539.07      580.32      9.73 o 
   3   8   4       13.15       15.38      1.76 o 
   4   8   4        0.98        0.91      1.16 o 
  -4   9   4        0.91        1.90      0.89 o 
  -3   9   4       10.30        8.83      1.27 o 
  -2   9   4        3.84        3.98      0.72 o 
  -1   9   4       87.34       95.68      2.43 o 
   0   9   4       30.68       28.67      1.37 o 
   1   9   4       16.80       16.60      1.14 o 
   2   9   4        2.94        3.82      1.38 o 
   3   9   4        2.14        3.65      1.01 o 
   4   9   4        0.00       -0.07      1.39 o 
  -4  10   4        0.26        0.67      0.74 o 
  -3  10   4        1.99        1.60      0.90 o 
  -2  10   4        4.47        3.08      0.70 o 
  -1  10   4       16.70       21.08      1.12 o 
   0  10   4       76.30       72.11      1.43 o 
   1  10   4      113.85      116.30      2.69 o 
   2  10   4        0.10       -0.31      0.80 o 
   3  10   4        0.64        0.45      1.29 o 
  -3  11   4        6.98        8.21      1.24 o 
  -2  11   4       20.84       20.47      1.29 o 
  -1  11   4       53.92       57.55      2.44 o 
   0  11   4       33.23       32.69      1.75 o 
   1  11   4        0.20        0.62      0.73 o 
   2  11   4       54.40       61.33      2.89 o 
   3  11   4        0.13        0.52      0.88 o 
  -3  12   4        0.94        0.40      0.84 o 
  -2  12   4        2.15        1.48      0.71 o 
  -1  12   4       23.59       21.51      1.32 o 
   0  12   4       99.11      105.15      2.99 o 
   1  12   4       14.51       16.11      1.43 o 
   2  12   4       56.29       61.99      2.63 o 
   3  12   4        2.51        4.56      1.09 o 
  -3  13   4        1.67        2.24      1.06 o 
  -2  13   4        3.20        1.64      0.74 o 
  -1  13   4        0.35        1.77      0.68 o 
   0  13   4        3.64        2.91      0.71 o 
   1  13   4        7.33        7.28      0.91 o 
   2  13   4        0.18        2.06      1.61 o 
   3  13   4       35.86       39.31      2.45 o 
  -3  14   4        0.02       -0.53      1.26 o 
  -2  14   4        4.53        4.54      0.90 o 
  -1  14   4        3.59        2.83      1.19 o 
   0  14   4        2.70        3.18      1.01 o 
   1  14   4        0.38        0.86      0.75 o 
   2  14   4       19.93       21.47      1.67 o 
  -2  15   4        0.00       -0.84      1.87 o 
  -1  15   4        0.76        2.64      0.81 o 
   0  15   4        5.51        5.65      1.26 o 
   1  15   4        0.20        1.08      0.87 o 
   2  15   4        5.95        6.25      1.78 o 
  -1  16   4        0.48        1.66      1.11 o 
   0  16   4        1.75        3.17      0.80 o 
   1  16   4        7.59        7.23      1.26 o 
   0  17   4        0.00        0.53      0.98 o 
  -5   1   5        0.19        1.31      0.78 o 
  -4   1   5        2.41        2.27      1.05 o 
  -3   1   5        1.35        1.70      0.54 o 
  -2   1   5       14.05       19.33      0.79 o 
  -1   1   5       62.14       39.75      1.14 o 
   0   1   5     1810.45     1645.61      7.03 o 
   1   1   5     1510.94     1643.81     17.84 o 
   2   1   5       19.13       21.91      0.95 o 
   3   1   5        1.89        0.94      0.77 o 
   4   1   5        0.09        0.60      0.76 o 
  -5   2   5        0.02        1.18      1.03 o 
  -4   2   5       16.78       11.80      1.17 o 
  -3   2   5       11.58       13.40      0.94 o 
  -2   2   5      248.25      236.36      3.41 o 
  -1   2   5       18.81       16.66      0.66 o 
   0   2   5     1605.80     1664.74      7.18 o 
   1   2   5      487.76      470.91      3.63 o 
   2   2   5        9.32        9.69      0.60 o 
   3   2   5        2.91        5.14      0.94 o 
   4   2   5        6.64        8.46      1.16 o 
  -4   3   5       20.84       18.05      1.60 o 
  -3   3   5      234.83      238.16      5.22 o 
  -2   3   5      175.18      193.15      2.93 o 
  -1   3   5       21.42       17.79      0.63 o 
   0   3   5      621.76      592.11      3.29 o 
   1   3   5        3.78        1.63      0.46 o 
   2   3   5       57.73       51.73      1.28 o 
   3   3   5        0.54        0.36      0.95 o 
   4   3   5       12.92       15.33      1.76 o 
  -4   4   5       12.53       12.07      1.10 o 
  -3   4   5        0.49        1.54      0.47 o 
  -2   4   5        2.14        5.92      0.43 o 
  -1   4   5       17.43       20.65      1.27 o 
   0   4   5      106.28      102.68      1.17 o 
   1   4   5       66.43       82.82      1.29 o 
   2   4   5       31.16       34.84      1.49 o 
   3   4   5       16.39       18.49      1.22 o 
   4   4   5        5.98        6.05      1.52 o 
  -4   5   5       38.85       33.54      2.29 o 
  -3   5   5      119.07      136.65      2.89 o 
  -2   5   5        5.14        9.44      0.55 o 
  -1   5   5      195.81      232.48      2.39 o 
   0   5   5      632.54      697.65      5.03 o 
   1   5   5        6.52        6.78      0.44 o 
   2   5   5        0.15        3.35      0.76 o 
   3   5   5        5.60        5.63      0.90 o 
   4   5   5        4.71        5.43      1.17 o 
  -4   6   5        2.23        2.02      0.61 o 
  -3   6   5        3.29        3.23      0.58 o 
  -2   6   5        5.60       11.26      1.13 o 
  -1   6   5      141.28      109.79      1.72 o 
   0   6   5       11.64       14.77      0.74 o 
   1   6   5        0.37        1.02      0.43 o 
   2   6   5       17.14       16.12      0.92 o 
   3   6   5       66.80       72.04      2.09 o 
   4   6   5        0.96        1.93      1.52 o 
  -4   7   5        0.07       -0.84      0.84 o 
  -3   7   5        2.37        1.84      0.62 o 
  -2   7   5       12.96       14.55      0.71 o 
  -1   7   5       28.05       20.11      0.98 o 
   0   7   5       10.24        8.75      0.74 o 
   1   7   5       28.87       26.52      0.88 o 
   2   7   5        4.51        3.01      0.79 o 
   3   7   5        6.30        6.06      0.85 o 
   4   7   5        0.61        1.12      1.06 o 
  -4   8   5        9.39        8.61      1.49 o 
  -3   8   5        3.67        4.66      0.64 o 
  -2   8   5       12.92       13.04      0.98 o 
  -1   8   5       75.81       69.00      1.82 o 
   0   8   5      125.35      121.88      1.68 o 
   1   8   5      195.22      212.92      3.60 o 
   2   8   5      197.29      211.31      4.39 o 
   3   8   5        1.98        3.02      0.82 o 
   4   8   5        1.93        2.03      1.04 o 
  -4   9   5        2.54        3.76      0.85 o 
  -3   9   5       10.67       10.76      1.15 o 
  -2   9   5       48.10       50.32      1.71 o 
  -1   9   5       10.68        7.33      0.73 o 
   0   9   5        1.30        1.00      0.63 o 
   1   9   5       37.82       35.39      1.79 o 
   2   9   5       18.83       21.56      1.07 o 
   3   9   5       10.09        9.72      1.75 o 
  -4  10   5        1.43        1.28      0.80 o 
  -3  10   5       16.89       16.85      1.56 o 
  -2  10   5        4.28        4.18      0.76 o 
  -1  10   5        0.06        0.92      0.66 o 
   0  10   5      607.33      657.34     11.20 o 
   1  10   5      842.85      908.96     22.87 o 
   2  10   5        4.33        3.99      0.90 o 
   3  10   5        0.99        3.13      0.99 o 
  -3  11   5        1.39        0.60      0.55 o 
  -2  11   5        0.73        1.32      0.60 o 
  -1  11   5        2.98        5.13      0.86 o 
   0  11   5       82.71       81.93      2.00 o 
   1  11   5       87.66       82.10      3.30 o 
   2  11   5        6.47        5.36      1.09 o 
   3  11   5        2.10        1.75      0.95 o 
  -3  12   5        8.75        6.40      1.18 o 
  -2  12   5        2.07        1.26      0.65 o 
  -1  12   5        1.69        1.79      0.64 o 
   0  12   5       84.08       87.52      3.32 o 
   1  12   5       75.19       82.61      3.06 o 
   2  12   5        0.30        1.23      0.88 o 
   3  12   5        2.67        3.60      0.99 o 
  -3  13   5        0.01        1.46      0.72 o 
  -2  13   5        4.89        6.56     19.26 o 
  -1  13   5       36.97       44.35      2.17 o 
   0  13   5        0.51        1.58      0.74 o 
   1  13   5       12.24       13.26      1.12 o 
   2  13   5       34.29       28.93      2.49 o 
  -2  14   5        6.98        5.09      1.31 o 
  -1  14   5        3.27        3.84      0.75 o 
   0  14   5        3.44        1.46      0.78 o 
   1  14   5        0.04        0.62      0.83 o 
   2  14   5        1.50        1.64      1.94 o 
  -2  15   5        0.43        2.17      0.98 o 
  -1  15   5        0.86        0.49      1.27 o 
   0  15   5        3.01        3.69      0.88 o 
   1  15   5        0.09       -0.01      0.84 o 
   2  15   5        1.11        1.45      1.17 o 
  -1  16   5        2.35        2.02      0.87 o 
   0  16   5        8.90       11.82      1.32 o 
   1  16   5        5.49        6.09      1.49 o 
   0  17   5        0.02        2.58      1.54 o 
  -4   0   6        7.39        9.22      1.53 o 
  -3   0   6        4.46        3.49      0.65 o 
  -2   0   6       76.42       60.43      3.55 o 
  -1   0   6      353.97      328.77      5.90 o 
   0   0   6       36.61       50.90      1.32 o 
   1   0   6      188.62      219.15      4.80 o 
   2   0   6      127.90      139.86      2.92 o 
   3   0   6        0.55        2.82      1.33 o 
   4   0   6        0.05       -0.09      1.12 o 
  -5   1   6        2.35        2.00      1.11 o 
  -4   1   6        5.31        4.52      0.89 o 
  -3   1   6        2.84        2.11      0.63 o 
  -2   1   6        0.23        2.23      0.41 o 
  -1   1   6      471.41      514.68      3.53 o 
   0   1   6      203.85      186.60      2.04 o 
   1   1   6        6.77        7.04      0.49 o 
   2   1   6       32.33       32.68      1.14 o 
   3   1   6        2.35        2.36      0.66 o 
   4   1   6        2.29        2.27      1.24 o 
  -4   2   6        9.62       11.12      1.42 o 
  -3   2   6        5.36        6.16      0.60 o 
  -2   2   6       10.59        6.66      0.45 o 
  -1   2   6        0.18        1.49      0.38 o 
   0   2   6      355.21      362.56      2.14 o 
   1   2   6     1253.10     1328.26     11.85 o 
   2   2   6        0.19        0.65      0.47 o 
   3   2   6        5.73        4.07      0.74 o 
   4   2   6        0.74        2.34      0.81 o 
  -4   3   6        1.54        2.62      0.67 o 
  -3   3   6        0.01        1.19      0.53 o 
  -2   3   6       28.32       39.94      1.40 o 
  -1   3   6       11.02        7.07      0.43 o 
   0   3   6     1348.99     1613.96     11.32 o 
   1   3   6      334.91      398.03      3.87 o 
   2   3   6       23.56       28.33      1.17 o 
   3   3   6       59.90       63.44      2.70 o 
   4   3   6        6.17        7.13      1.15 o 
  -4   4   6        0.56        1.32      0.67 o 
  -3   4   6       68.26       77.30      2.34 o 
  -2   4   6       18.84       15.38      0.77 o 
  -1   4   6       20.98       29.07      1.19 o 
   0   4   6      813.03      900.22      6.75 o 
   1   4   6       12.27       19.37      0.64 o 
   2   4   6       66.41       63.26      1.87 o 
   3   4   6       20.67       20.39      1.17 o 
   4   4   6        0.01        2.34      0.89 o 
  -4   5   6       52.92       47.44      2.76 o 
  -3   5   6        2.70        2.93      0.83 o 
  -2   5   6       11.21       19.33      1.00 o 
  -1   5   6       27.52       41.27      1.05 o 
   0   5   6      477.33      489.72      3.86 o 
   1   5   6       21.85       23.12      0.87 o 
   2   5   6        1.65        1.96      0.70 o 
   3   5   6       14.66       16.00      1.14 o 
   4   5   6        4.90        3.49      1.52 o 
  -4   6   6        2.00        2.63      1.50 o 
  -3   6   6        3.12        3.24      0.58 o 
  -2   6   6       12.32        7.71      0.66 o 
  -1   6   6       68.76       50.95      1.46 o 
   0   6   6        0.44        1.18      0.43 o 
   1   6   6        0.03        0.52      0.64 o 
   2   6   6       11.72        8.28      0.85 o 
   3   6   6        5.85        5.64      0.75 o 
   4   6   6        2.84        2.70      1.52 o 
  -4   7   6        2.71        3.15      0.83 o 
  -3   7   6        1.75        2.01      0.47 o 
  -2   7   6        1.73        1.53      0.41 o 
  -1   7   6      124.08      114.66      3.16 o 
   0   7   6       25.13       17.71      0.74 o 
   1   7   6       61.57       70.20      1.62 o 
   2   7   6       15.85       19.10      1.58 o 
   3   7   6        3.00        4.46      1.01 o 
   4   7   6        0.51        1.93      1.61 o 
  -4   8   6        3.92        1.88      1.22 o 
  -3   8   6        3.40        3.76      0.85 o 
  -2   8   6       12.65       12.76      0.92 o 
  -1   8   6      253.50      260.20      6.78 o 
   0   8   6        1.40        1.97      0.47 o 
   1   8   6        7.05       10.11      0.86 o 
   2   8   6       18.00       19.29      1.04 o 
   3   8   6       11.68       12.07      1.60 o 
  -4   9   6        0.05        1.29      1.05 o 
  -3   9   6        1.52        1.84      0.94 o 
  -2   9   6        5.13        3.94      0.72 o 
  -1   9   6        0.09        0.39      0.51 o 
   0   9   6       77.82       71.33      1.85 o 
   1   9   6        2.57        1.57      0.56 o 
   2   9   6        5.93        6.47      0.99 o 
   3   9   6        5.88        5.40      0.99 o 
  -4  10   6        0.05        0.62      0.81 o 
  -3  10   6        0.05        1.45      1.01 o 
  -2  10   6       13.57       12.65      1.02 o 
  -1  10   6       22.02       27.12      1.28 o 
   0  10   6        1.45        2.23      0.86 o 
   1  10   6      112.63      118.46      2.79 o 
   2  10   6        3.34        2.65      0.85 o 
   3  10   6        0.19        0.52      0.91 o 
  -3  11   6        2.22        2.56      0.88 o 
  -2  11   6        1.45        2.42      1.06 o 
  -1  11   6       43.98       42.87      1.59 o 
   0  11   6        4.36        4.81      0.75 o 
   1  11   6       88.67       97.89      3.17 o 
   2  11   6       60.00       64.08      2.49 o 
   3  11   6        2.25        2.91      1.04 o 
  -3  12   6        0.54        1.22      0.72 o 
  -2  12   6        2.69        3.51      0.92 o 
  -1  12   6      123.50      140.61      2.64 o 
   0  12   6       62.57       69.10      2.56 o 
   1  12   6       14.98       17.12      1.59 o 
   2  12   6        5.97        3.39      1.02 o 
   3  12   6        3.47        2.76      1.17 o 
  -3  13   6        0.38        0.49      0.73 o 
  -2  13   6       29.30       37.85      2.98 o 
  -1  13   6        1.38        2.00      0.62 o 
   0  13   6        2.83        2.83      0.92 o 
   1  13   6       15.93       17.31      2.22 o 
   2  13   6        8.04        5.57      1.11 o 
  -2  14   6        1.90        3.60      0.77 o 
  -1  14   6       22.12       19.63      1.47 o 
   0  14   6        0.72        1.62      0.65 o 
   1  14   6        7.91        6.45      1.26 o 
   2  14   6        0.10        2.29      1.21 o 
  -2  15   6        0.20        1.41      1.20 o 
  -1  15   6        5.44        8.07      1.76 o 
   0  15   6        0.02        0.57      0.56 o 
   1  15   6        5.60        4.75      1.89 o 
  -1  16   6        2.36        2.71      0.77 o 
   0  16   6        1.67        1.05      1.30 o 
   1  16   6        1.48        2.17      1.17 o 
  -4   1   7        7.77        7.69      0.98 o 
  -3   1   7        1.84        2.06      0.52 o 
  -2   1   7       76.85      110.89      1.73 o 
  -1   1   7      467.16      472.95      4.04 o 
   0   1   7       78.76      102.20      1.15 o 
   1   1   7       56.13       43.63      1.13 o 
   2   1   7      138.65      152.81      2.94 o 
   3   1   7        3.02        3.73      0.82 o 
   4   1   7        0.12        0.95      0.62 o 
  -4   2   7        0.27        1.10      0.59 o 
  -3   2   7        7.74        9.10      0.68 o 
  -2   2   7        3.82        3.86      0.55 o 
  -1   2   7      283.36      305.25      3.69 o 
   0   2   7       47.88       55.26      1.53 o 
   1   2   7        9.61        1.97      0.42 o 
   2   2   7        6.81        7.57      0.82 o 
   3   2   7       34.74       37.79      1.47 o 
   4   2   7       24.82       25.15      1.98 o 
  -4   3   7       10.81       11.95      1.01 o 
  -3   3   7        8.80        9.60      0.76 o 
  -2   3   7        0.16        0.96      0.37 o 
  -1   3   7        7.73        3.72      0.37 o 
   0   3   7      178.83      171.54      1.94 o 
   1   3   7        8.49        8.73      0.53 o 
   2   3   7        0.48        1.01      0.40 o 
   3   3   7       33.75       35.60      1.57 o 
   4   3   7        0.34        0.54      0.79 o 
  -4   4   7        3.37        1.32      0.52 o 
  -3   4   7       10.66       10.64      0.74 o 
  -2   4   7       40.67       48.91      1.44 o 
  -1   4   7      365.26      408.29      6.86 o 
   0   4   7        1.55        0.23      0.38 o 
   1   4   7       12.15       28.17      1.03 o 
   2   4   7       19.64       19.47      1.36 o 
   3   4   7       46.04       42.62      2.62 o 
   4   4   7       53.83       49.07      4.44 o 
  -4   5   7        0.86        0.72      0.65 o 
  -3   5   7        0.68        1.79      0.49 o 
  -2   5   7       30.94       34.68      1.33 o 
  -1   5   7       73.60       82.42      2.03 o 
   0   5   7       15.02       13.77      0.57 o 
   1   5   7       46.48       48.06      1.06 o 
   2   5   7       14.28       11.62      0.72 o 
   3   5   7        0.22        1.68      0.68 o 
   4   5   7        1.70        4.43      1.25 o 
  -4   6   7       10.63        7.82      1.39 o 
  -3   6   7       34.85       37.99      1.57 o 
  -2   6   7       28.88       27.79      1.03 o 
  -1   6   7        0.04        0.17      0.32 o 
   0   6   7       18.81       12.20      0.66 o 
   1   6   7       90.92       88.84      1.90 o 
   2   6   7       10.60        7.28      0.59 o 
   3   6   7       16.48       17.71      1.96 o 
   4   6   7        0.06        2.51      1.24 o 
  -4   7   7        2.69        2.31      0.74 o 
  -3   7   7        1.22        1.32      0.56 o 
  -2   7   7       71.41       71.10      2.85 o 
  -1   7   7      210.81      210.80      3.57 o 
   0   7   7       19.68       16.29      0.89 o 
   1   7   7        8.30        5.06      0.70 o 
   2   7   7        1.10        1.60      0.67 o 
   3   7   7        1.28        0.39      1.12 o 
  -4   8   7        4.78        4.31      0.92 o 
  -3   8   7        5.50        3.55      0.74 o 
  -2   8   7       18.00       20.81      1.22 o 
  -1   8   7      140.25      153.46      2.57 o 
   0   8   7       29.46       33.03      1.10 o 
   1   8   7       13.77       17.02      0.98 o 
   2   8   7       17.23       14.39      0.97 o 
   3   8   7        7.05        6.83      0.99 o 
  -4   9   7        0.33       -0.39      0.78 o 
  -3   9   7        5.47        5.16      0.93 o 
  -2   9   7       11.25        7.19      0.73 o 
  -1   9   7      165.18      163.96      3.19 o 
   0   9   7      338.99      368.54      4.13 o 
   1   9   7      133.28      144.79      2.97 o 
   2   9   7        5.08        5.74      0.81 o 
   3   9   7        4.07        3.41      0.95 o 
  -3  10   7        0.23        1.15      0.81 o 
  -2  10   7       14.73       14.10      0.96 o 
  -1  10   7      111.83      111.64      2.86 o 
   0  10   7       96.39      104.37      2.88 o 
   1  10   7       30.18       27.63      1.63 o 
   2  10   7        5.13        3.36      0.84 o 
   3  10   7        0.21       -0.04      0.81 o 
  -3  11   7        1.31        0.80      0.78 o 
  -2  11   7        0.15        0.21      0.63 o 
  -1  11   7        7.45        5.92      0.73 o 
   0  11   7      302.05      323.72      5.84 o 
   1  11   7       28.29       27.42      1.23 o 
   2  11   7        5.56        5.80      0.99 o 
   3  11   7       10.63       13.53      2.05 o 
  -3  12   7        0.11        0.64      0.78 o 
  -2  12   7       17.31       18.43      1.28 o 
  -1  12   7       96.75      105.29      4.05 o 
   0  12   7       13.91       13.16      1.16 o 
   1  12   7        0.20        0.95      0.71 o 
   2  12   7       16.60       14.96      1.30 o 
  -3  13   7        0.06       -0.05      1.01 o 
  -2  13   7        5.30        7.14      1.43 o 
  -1  13   7       15.43       14.55      1.09 o 
   0  13   7        3.41        3.97      0.83 o 
   1  13   7        0.03        0.84      0.87 o 
   2  13   7        3.94        1.90      0.89 o 
  -2  14   7       17.09       15.06      1.21 o 
  -1  14   7        0.36        1.73      1.14 o 
   0  14   7        0.23        0.73      0.78 o 
   1  14   7        7.31        8.30      1.83 o 
   2  14   7        2.55        2.79      1.13 o 
  -2  15   7        0.32        0.82      0.81 o 
  -1  15   7        0.13        0.61      0.80 o 
   0  15   7        1.65        1.33      0.91 o 
   1  15   7        0.62        2.95      1.33 o 
  -1  16   7        0.43        2.17      0.83 o 
   0  16   7       19.41       19.13      2.03 o 
  -4   0   8        0.01        1.41      0.94 o 
  -3   0   8        3.04        3.96      0.77 o 
  -2   0   8       16.01       15.15      0.95 o 
  -1   0   8      576.40      667.59      6.76 o 
   0   0   8      394.84      439.83     17.78 o 
   1   0   8      149.03      116.03      3.05 o 
   2   0   8       31.64       32.47      1.58 o 
   3   0   8       10.95        9.91      1.56 o 
   4   0   8        0.26        0.46      1.28 o 
  -4   1   8        0.01        0.55      0.58 o 
  -3   1   8       40.49       50.01      1.95 o 
  -2   1   8      418.74      467.71      7.80 o 
  -1   1   8      406.14      434.84      5.54 o 
   0   1   8        0.00        0.63      0.62 o 
   1   1   8      162.32      140.39      2.28 o 
   2   1   8      139.78      134.12      3.06 o 
   3   1   8        0.02        0.99      0.97 o 
   4   1   8        1.02        1.38      1.49 o 
  -4   2   8        1.55        1.78      0.60 o 
  -3   2   8        5.77        4.73      0.66 o 
  -2   2   8       22.92       21.38      0.99 o 
  -1   2   8        0.16        0.87      0.38 o 
   0   2   8      325.49      493.60      4.84 o 
   1   2   8       95.94       66.89      1.76 o 
   2   2   8       34.23       31.22      1.57 o 
   3   2   8       53.77       56.05      3.40 o 
   4   2   8        0.19        0.89      1.00 o 
  -4   3   8        0.36       -0.16      0.68 o 
  -3   3   8        6.06        6.84      0.77 o 
  -2   3   8        5.05       11.10      0.69 o 
  -1   3   8       18.96       22.73      1.08 o 
   0   3   8        0.17       -0.06      0.29 o 
   1   3   8       20.20       19.15      0.78 o 
   2   3   8        0.18        0.78      0.40 o 
   3   3   8       14.71       14.64      1.20 o 
   4   3   8        2.00        1.72      0.90 o 
  -4   4   8        6.67        4.30      1.04 o 
  -3   4   8       22.61       22.59      1.01 o 
  -2   4   8        0.52        0.12      0.37 o 
  -1   4   8      449.24      490.31      5.61 o 
   0   4   8       90.30      101.61      2.04 o 
   1   4   8       24.79       32.56      0.99 o 
   2   4   8        5.05        3.87      0.59 o 
   3   4   8        1.06        1.24      0.63 o 
   4   4   8       17.06       13.44      2.09 o 
  -4   5   8        0.05        0.94      0.55 o 
  -3   5   8       15.92       15.24      1.33 o 
  -2   5   8        2.78        1.17      0.41 o 
  -1   5   8       23.49       29.11      0.91 o 
   0   5   8       50.31       50.89      1.16 o 
   1   5   8       14.54       13.54      0.71 o 
   2   5   8        0.17        0.94      0.46 o 
   3   5   8        4.12        4.98      0.97 o 
  -4   6   8        3.03        1.94      0.78 o 
  -3   6   8       39.96       40.33      1.68 o 
  -2   6   8      307.65      317.94      5.54 o 
  -1   6   8      134.89      153.57      2.73 o 
   0   6   8        6.25        6.73      0.72 o 
   1   6   8        0.46        1.09      0.58 o 
   2   6   8       63.03       58.42      2.01 o 
   3   6   8        1.58        1.67      0.63 o 
  -4   7   8        0.38        1.11      1.01 o 
  -3   7   8        4.01        4.23      0.87 o 
  -2   7   8      167.76      175.23      3.22 o 
  -1   7   8       60.06       53.80      1.50 o 
   0   7   8       71.51       69.34      1.66 o 
   1   7   8        0.76        0.90      0.60 o 
   2   7   8        1.94        1.28      0.63 o 
   3   7   8        5.04        5.53      1.43 o 
  -4   8   8        0.36        1.58      0.81 o 
  -3   8   8        0.00        0.70      0.50 o 
  -2   8   8      136.09      144.86      2.81 o 
  -1   8   8        0.01        0.79      0.69 o 
   0   8   8       19.17       14.38      0.82 o 
   1   8   8        0.70        1.58      0.53 o 
   2   8   8        0.42        0.78      0.82 o 
   3   8   8        0.39       -0.23      0.79 o 
  -4   9   8        0.59        2.17      1.58 o 
  -3   9   8        0.22        0.38      0.59 o 
  -2   9   8        1.21        2.20      0.69 o 
  -1   9   8      196.74      207.57      3.93 o 
   0   9   8       41.80       40.18      1.63 o 
   1   9   8        3.96        4.36      0.71 o 
   2   9   8       31.90       30.56      1.56 o 
   3   9   8        0.00        1.56      0.71 o 
  -3  10   8        2.57        2.77      0.74 o 
  -2  10   8        6.08        5.99      0.80 o 
  -1  10   8        2.31        2.10      0.72 o 
   0  10   8       32.52       30.75      1.25 o 
   1  10   8        3.84        3.42      0.64 o 
   2  10   8        0.28       -0.24      0.78 o 
   3  10   8        0.05        0.92      0.89 o 
  -3  11   8        2.18        1.08      0.77 o 
  -2  11   8        1.46        1.36      0.86 o 
  -1  11   8        5.25        6.32      0.78 o 
   0  11   8        4.33        2.34      0.72 o 
   1  11   8       14.76       16.85      1.65 o 
   2  11   8       19.81       20.80      1.46 o 
  -3  12   8        4.06        2.83      0.96 o 
  -2  12   8       30.33       34.00      2.25 o 
  -1  12   8       32.85       33.20      1.83 o 
   0  12   8       11.94        9.10      1.24 o 
   1  12   8        7.92        7.87      0.99 o 
   2  12   8        2.27        3.67      1.13 o 
  -2  13   8        8.98        7.39      1.28 o 
  -1  13   8       28.20       28.22      1.98 o 
   0  13   8       20.31       22.53      1.55 o 
   1  13   8        0.26       -0.03      0.84 o 
   2  13   8        3.36        3.66      1.05 o 
  -2  14   8       49.75       46.26      7.46 o 
  -1  14   8        4.05        3.24      0.88 o 
   0  14   8        5.18        4.69      1.06 o 
   1  14   8        4.63        4.05      1.21 o 
  -1  15   8        2.35        3.45      1.24 o 
   0  15   8        0.93        2.46      1.01 o 
   1  15   8        0.30        2.34      1.27 o 
  -4   1   9        2.28        2.57      0.71 o 
  -3   1   9        5.40        4.44      0.64 o 
  -2   1   9       25.16       17.83      1.33 o 
  -1   1   9       94.09      104.34      1.86 o 
   0   1   9      241.47      241.08      4.88 o 
   1   1   9       21.63       30.38      1.10 o 
   2   1   9        1.15        1.01      0.49 o 
   3   1   9        9.53        8.16      1.33 o 
   4   1   9        1.19        1.90      1.14 o 
  -4   2   9        4.13        3.51      0.70 o 
  -3   2   9        0.07        0.38      0.42 o 
  -2   2   9        2.99        2.22      0.42 o 
  -1   2   9      297.84      322.32      4.38 o 
   0   2   9       80.24       57.33      1.31 o 
   1   2   9        0.33        1.50      0.54 o 
   2   2   9      143.46      149.30      3.97 o 
   3   2   9       39.48       42.25      2.72 o 
   4   2   9        0.07        1.00      0.85 o 
  -4   3   9       13.54       12.87      3.19 o 
  -3   3   9        7.91        8.80      0.78 o 
  -2   3   9       22.05       15.75      0.98 o 
  -1   3   9       25.41       21.31      1.04 o 
   0   3   9      120.41       98.43      1.25 o 
   1   3   9       22.95       30.26      1.05 o 
   2   3   9       27.02       24.90      1.14 o 
   3   3   9       43.52       36.79      4.25 o 
  -4   4   9       11.04       11.04      1.90 o 
  -3   4   9       27.92       28.51      1.46 o 
  -2   4   9       13.50       17.54      0.92 o 
  -1   4   9        0.32       -0.03      0.35 o 
   0   4   9       38.57       28.23      0.89 o 
   1   4   9        3.25        4.84      0.64 o 
   2   4   9        4.45        3.82      0.61 o 
   3   4   9       39.87       36.07      1.96 o 
  -4   5   9        0.51        1.25      0.52 o 
  -3   5   9       65.29       66.50      2.75 o 
  -2   5   9        0.18        0.08      0.27 o 
  -1   5   9       91.47      105.66      2.19 o 
   0   5   9        8.08        9.23      0.73 o 
   1   5   9       68.25       71.72      2.14 o 
   2   5   9       14.16       13.83      0.86 o 
   3   5   9        9.56        8.65      0.89 o 
  -4   6   9        1.43        0.33      0.65 o 
  -3   6   9        8.05        9.21      0.67 o 
  -2   6   9       30.79       31.02      1.45 o 
  -1   6   9        8.50        9.70      0.63 o 
   0   6   9       64.15       76.30      2.32 o 
   1   6   9        4.37        5.14      0.71 o 
   2   6   9        6.77        5.89      0.84 o 
   3   6   9        0.08        0.74      0.71 o 
  -4   7   9        1.15        2.23      1.02 o 
  -3   7   9       30.29       29.85      1.51 o 
  -2   7   9      149.33      144.63      3.29 o 
  -1   7   9       10.52       12.21      0.74 o 
   0   7   9        5.49        4.86      0.65 o 
   1   7   9        0.97        2.11      0.70 o 
   2   7   9       19.08       18.28      1.07 o 
   3   7   9        0.58        0.42      1.22 o 
  -4   8   9        1.39        2.11      0.98 o 
  -3   8   9       13.79        9.55      1.43 o 
  -2   8   9        2.82        1.68      0.55 o 
  -1   8   9       30.64       31.80      1.24 o 
   0   8   9        1.32        2.58      0.78 o 
   1   8   9       23.22       19.83      0.94 o 
   2   8   9        7.91        8.09      1.04 o 
   3   8   9       13.37       19.14      2.28 o 
  -3   9   9        0.33        1.30      0.85 o 
  -2   9   9       23.12       19.95      1.18 o 
  -1   9   9       87.98       99.47      2.20 o 
   0   9   9       28.66       29.42      1.56 o 
   1   9   9        0.73        1.15      0.56 o 
   2   9   9        2.51        3.06      0.84 o 
   3   9   9        6.70        6.56      1.13 o 
  -3  10   9        2.65        2.00      0.74 o 
  -2  10   9        1.90        3.30      0.75 o 
  -1  10   9        0.57        0.17      0.65 o 
   0  10   9       37.22       38.87      2.23 o 
   1  10   9        1.33        0.51      0.68 o 
   2  10   9        2.70        3.19     68.23 o 
   3  10   9       37.22       36.52      3.83 o 
  -3  11   9        0.11        0.15      1.33 o 
  -2  11   9       20.08       19.63      1.36 o 
  -1  11   9       38.54       38.91      2.05 o 
   0  11   9       29.46       33.16      1.92 o 
   1  11   9       30.12       31.73      1.53 o 
   2  11   9       16.91       20.96      1.99 o 
  -3  12   9        1.59        2.07      1.02 o 
  -2  12   9        3.28        2.33      0.84 o 
  -1  12   9       14.39       15.95      1.29 o 
   0  12   9        0.01        0.12      0.70 o 
   1  12   9        5.53        5.71      0.92 o 
   2  12   9        5.95        7.09      1.07 o 
  -2  13   9       10.77        8.25      2.25 o 
  -1  13   9       19.75       19.33      1.41 o 
   0  13   9        2.08        1.37      0.85 o 
   1  13   9       21.84       24.00      2.87 o 
   2  13   9       11.87       16.21      2.05 o 
  -2  14   9        1.31        2.95      0.93 o 
  -1  14   9        1.83        1.46      1.10 o 
   0  14   9        0.75        1.58      0.83 o 
   1  14   9        0.20        0.60      1.16 o 
  -1  15   9       13.97       16.81      2.50 o 
   0  15   9        0.27        1.10      1.03 o 
  -4   0  10        1.72        1.50      0.75 o 
  -3   0  10       15.24        9.41      1.38 o 
  -2   0  10      116.12      102.68      3.52 o 
  -1   0  10       80.50       90.33      3.51 o 
   0   0  10       43.23       28.76      2.38 o 
   1   0  10     1429.34     1539.25    259.07 o 
   2   0  10       38.44       37.79      3.81 o 
   3   0  10        1.60        1.77      1.01 o 
  -4   1  10        7.57        7.29      0.98 o 
  -3   1  10       35.88       34.49      2.25 o 
  -2   1  10        0.16        0.96      0.31 o 
  -1   1  10        4.10        2.01      0.73 o 
   0   1  10        2.80        3.22      0.61 o 
   1   1  10       12.75       10.47      0.87 o 
   2   1  10      159.13      174.35      4.96 o 
   3   1  10       13.10       11.41      1.78 o 
  -4   2  10        3.08        1.95      0.91 o 
  -3   2  10       30.93       26.18      1.64 o 
  -2   2  10        0.92        2.19      0.42 o 
  -1   2  10       48.27       41.64      1.28 o 
   0   2  10       25.91       19.84      0.89 o 
   1   2  10        9.17        6.06      0.68 o 
   2   2  10      135.83      145.68      3.42 o 
   3   2  10        0.59        0.94      0.59 o 
  -4   3  10        0.01        0.27      0.53 o 
  -3   3  10        0.41        1.01      0.43 o 
  -2   3  10       23.70       19.33      1.92 o 
  -1   3  10        0.27        0.11      0.38 o 
   0   3  10       41.86       37.88      1.23 o 
   1   3  10        7.99       10.82      0.77 o 
   2   3  10       17.89       20.47      1.34 o 
   3   3  10       17.67       15.30      1.40 o 
  -4   4  10        6.27        5.93      1.17 o 
  -3   4  10        0.77        0.61      0.49 o 
  -2   4  10        0.04        0.19      0.51 o 
  -1   4  10       33.26       33.42      1.41 o 
   0   4  10       16.30       16.78      0.88 o 
   1   4  10       10.99       11.63      1.15 o 
   2   4  10        3.63        3.35      0.61 o 
   3   4  10        9.86        7.47      1.65 o 
  -4   5  10       19.24       17.86      1.48 o 
  -3   5  10       61.35       59.19      2.31 o 
  -2   5  10       59.03       69.94      2.88 o 
  -1   5  10        9.03       11.32      1.11 o 
   0   5  10        1.61        0.73      0.39 o 
   1   5  10        0.06        1.70      0.61 o 
   2   5  10        3.81        2.63      0.56 o 
   3   5  10        0.71        1.42      0.70 o 
  -4   6  10        0.96        2.66      1.08 o 
  -3   6  10        4.10        3.29      0.61 o 
  -2   6  10        0.18        1.60      0.50 o 
  -1   6  10        0.82        0.95      0.44 o 
   0   6  10        1.38        1.37      0.68 o 
   1   6  10       11.88        8.02      1.57 o 
   2   6  10        2.07        2.70      0.63 o 
   3   6  10        6.16        5.47      0.88 o 
  -4   7  10        0.00        0.18      0.97 o 
  -3   7  10       77.70       83.29      3.09 o 
  -2   7  10      117.46      127.71      2.74 o 
  -1   7  10        7.45        4.72      0.57 o 
   0   7  10        1.71        2.71      0.54 o 
   1   7  10        6.36        4.41      0.78 o 
   2   7  10       13.43       10.27      0.95 o 
   3   7  10        6.72        4.07      0.91 o 
  -4   8  10        2.87        1.17      0.98 o 
  -3   8  10       10.37        7.04      1.02 o 
  -2   8  10        0.00       -0.20      0.47 o 
  -1   8  10       56.10       56.36      2.01 o 
   0   8  10        1.32        1.07      0.46 o 
   1   8  10       21.66       20.27      1.04 o 
   2   8  10        9.98        9.42      0.92 o 
   3   8  10        0.38        0.98      0.83 o 
  -3   9  10        3.77        3.18      0.90 o 
  -2   9  10       19.88       18.75      1.29 o 
  -1   9  10        5.59        5.67      0.63 o 
   0   9  10       34.03       33.41      1.63 o 
   1   9  10        7.21        5.85      1.12 o 
   2   9  10        3.75        2.61      0.83 o 
   3   9  10        8.94        6.62      1.50 o 
  -3  10  10        2.20        2.98      1.85 o 
  -2  10  10        0.78        1.52      0.78 o 
  -1  10  10        0.59        0.50      0.63 o 
   0  10  10        0.03        1.56      0.56 o 
   1  10  10        9.19       10.09      1.52 o 
   2  10  10        0.17        0.77      0.79 o 
  -3  11  10        0.70        0.83      1.01 o 
  -2  11  10        0.07        2.68      0.95 o 
  -1  11  10        0.32        1.12      0.82 o 
   0  11  10        2.94        4.03      0.81 o 
   1  11  10        0.06        1.09      0.52 o 
   2  11  10        5.74        6.71      1.21 o 
  -2  12  10        0.01        1.92      0.82 o 
  -1  12  10        3.54        3.28      0.96 o 
   0  12  10        7.52        5.87      1.04 o 
   1  12  10        3.00        2.48      0.88 o 
   2  12  10       17.73       18.63      1.89 o 
  -2  13  10       38.59       43.48      2.52 o 
  -1  13  10        0.08       -0.18      0.75 o 
   0  13  10        0.01        0.89      1.02 o 
   1  13  10        0.06        5.01      2.23 o 
  -1  14  10        0.32       -0.86      1.04 o 
   0  14  10        0.05        1.13      1.05 o 
   1  14  10       14.77       14.55      2.08 o 
  -4   1  11        0.73        2.53      0.98 o 
  -3   1  11        2.26        2.28      0.65 o 
  -2   1  11        6.51        8.14      1.11 o 
  -1   1  11        0.67        1.10      0.67 o 
   0   1  11       28.62       19.74      1.24 o 
   1   1  11        1.39        0.24      0.57 o 
   2   1  11       61.27       61.86      2.22 o 
   3   1  11        0.89        1.81      0.60 o 
  -4   2  11        0.77        1.58      0.94 o 
  -3   2  11        3.76        4.45      0.74 o 
  -2   2  11       13.13       15.42      0.92 o 
  -1   2  11       80.60       81.75      2.75 o 
   0   2  11      391.16      384.45     15.41 o 
   1   2  11        0.00        0.82      0.41 o 
   2   2  11        3.31        5.69      0.91 o 
   3   2  11       19.30       17.16      1.58 o 
  -4   3  11       19.40       16.33      2.14 o 
  -3   3  11        1.87        1.74      0.61 o 
  -2   3  11        3.42        4.66      0.69 o 
  -1   3  11       15.63       19.90      0.97 o 
   0   3  11       36.30       42.37      1.86 o 
   1   3  11        4.97        2.03      0.47 o 
   2   3  11       27.53       23.32      1.26 o 
   3   3  11       17.36       18.26      2.20 o 
  -4   4  11        5.64        3.02      1.37 o 
  -3   4  11        0.39        0.28      1.02 o 
  -2   4  11        0.11        1.49      0.46 o 
  -1   4  11       15.66       13.40      0.86 o 
   0   4  11       82.11       63.64      1.48 o 
   1   4  11        1.79        2.30      0.49 o 
   2   4  11        2.43        2.89      0.59 o 
   3   4  11        0.27        1.57      0.81 o 
  -4   5  11       19.90       20.69      2.49 o 
  -3   5  11       14.13       13.34      1.80 o 
  -2   5  11       39.35       41.55      1.78 o 
  -1   5  11        0.61        0.57      0.70 o 
   0   5  11        1.39        3.31      0.71 o 
   1   5  11        0.77        1.47      0.55 o 
   2   5  11       32.83       32.31      1.73 o 
   3   5  11        0.04        0.45      0.79 o 
  -4   6  11        0.02        2.80      1.72 o 
  -3   6  11       33.37       33.62      1.83 o 
  -2   6  11        7.20        5.82      0.84 o 
  -1   6  11       13.45       13.52      1.08 o 
   0   6  11        2.76        2.60      0.71 o 
   1   6  11       86.51       79.83      1.78 o 
   2   6  11       16.22       13.96      1.03 o 
   3   6  11        1.31        0.07      0.76 o 
  -4   7  11        0.08        1.76      1.33 o 
  -3   7  11        0.07        0.29      0.82 o 
  -2   7  11       14.75       14.59      1.03 o 
  -1   7  11       28.62       26.22      1.36 o 
   0   7  11        2.39        1.95      0.55 o 
   1   7  11       17.52       14.05      1.40 o 
   2   7  11        0.27        1.25      0.59 o 
   3   7  11        0.49        0.50      1.20 o 
  -3   8  11        2.74        2.77      1.02 o 
  -2   8  11       14.70       18.60      2.21 o 
  -1   8  11       10.57       11.00      0.90 o 
   0   8  11        1.86        0.63      0.62 o 
   1   8  11       38.39       37.57      1.57 o 
   2   8  11       24.80       22.41      1.23 o 
  -3   9  11        0.91        1.31      0.81 o 
  -2   9  11        5.25        5.68      1.04 o 
  -1   9  11        0.69       -0.03      0.43 o 
   0   9  11        3.99        2.36      0.69 o 
   1   9  11        7.52        6.13      0.74 o 
   2   9  11       18.23       19.40      1.62 o 
  -3  10  11        1.97        0.44      0.94 o 
  -2  10  11        0.83        1.42      0.95 o 
  -1  10  11       19.92       21.29      1.54 o 
   0  10  11        1.99        2.39      1.29 o 
   1  10  11        0.15        1.82      0.60 o 
   2  10  11       14.93       16.89      2.35 o 
  -3  11  11        0.30        0.98      1.37 o 
  -2  11  11        0.26        1.76      0.97 o 
  -1  11  11        8.42       12.54      1.31 o 
   0  11  11       12.83       17.66      1.99 o 
   1  11  11        0.48        1.49      0.78 o 
   2  11  11        1.17        3.64      1.21 o 
  -2  12  11        0.09       -0.52      0.80 o 
  -1  12  11        1.06        2.04      0.61 o 
   0  12  11        6.84        7.84      1.33 o 
   1  12  11       27.92       34.88      4.12 o 
  -2  13  11        0.06        1.29      0.83 o 
  -1  13  11        0.03        2.04      0.69 o 
   0  13  11       15.11       16.59      1.60 o 
   1  13  11       13.61       16.73      4.83 o 
  -1  14  11        8.59       11.05      1.59 o 
   0  14  11        1.85        3.05      1.34 o 
  -4   0  12        4.52        4.39      1.30 o 
  -3   0  12        1.31        2.65      3.70 o 
  -2   0  12       15.68       14.67      2.06 o 
  -1   0  12       67.04       74.44      6.66 o 
   0   0  12      299.98      340.24      9.60 o 
   1   0  12        3.16        3.77      0.83 o 
   2   0  12       52.67       44.12      3.32 o 
   3   0  12        4.04        1.81     63.37 o 
  -4   1  12        0.00       -0.54      0.85 o 
  -3   1  12        3.80        4.46      0.79 o 
  -2   1  12        3.83        5.12      0.78 o 
  -1   1  12        5.25        4.73      1.02 o 
   0   1  12      667.24      709.27     18.09 o 
   1   1  12      519.23      579.67     21.40 o 
   2   1  12       24.27       18.30      1.22 o 
   3   1  12        0.00        0.98      1.10 o 
  -4   2  12        1.97        1.61      1.32 o 
  -3   2  12        1.00        0.73      0.67 o 
  -2   2  12       17.53       18.60      1.56 o 
  -1   2  12       84.74      100.48      4.54 o 
   0   2  12       31.43       28.42      1.64 o 
   1   2  12        7.08        6.04      0.83 o 
   2   2  12        0.11        0.88      0.68 o 
   3   2  12        1.23        0.93      1.26 o 
  -4   3  12        4.46        2.06      1.37 o 
  -3   3  12        0.76        0.68      0.67 o 
  -2   3  12        4.37        2.46      0.95 o 
  -1   3  12       83.41       80.73      3.91 o 
   0   3  12       34.92       23.18      0.99 o 
   1   3  12       63.33       61.85      1.80 o 
   2   3  12        5.70        5.63      0.69 o 
   3   3  12        0.31       -0.24      0.88 o 
  -4   4  12        5.39        7.21      1.99 o 
  -3   4  12        3.73        3.72      0.79 o 
  -2   4  12       12.50       15.30      1.12 o 
  -1   4  12        4.97        8.78      1.07 o 
   0   4  12        0.06        1.01      0.47 o 
   1   4  12        4.31        2.36      0.67 o 
   2   4  12        7.81        6.83      0.75 o 
   3   4  12        0.06        0.27      0.87 o 
  -4   5  12        6.60       18.53      3.89 o 
  -3   5  12        7.62        6.82      0.95 o 
  -2   5  12        0.08        0.01      0.65 o 
  -1   5  12        0.03        0.03      0.64 o 
   0   5  12        0.41        2.18      0.79 o 
   1   5  12        7.49        3.29      0.74 o 
   2   5  12        1.18        2.38      0.63 o 
   3   5  12        2.56        1.59      1.01 o 
  -3   6  12       11.85       10.57      1.62 o 
  -2   6  12        2.58        2.57      0.53 o 
  -1   6  12        0.04        0.50      0.49 o 
   0   6  12       53.00       49.88      1.55 o 
   1   6  12        0.72        0.87      0.64 o 
   2   6  12        0.04        0.66      0.66 o 
   3   6  12        0.24        1.37      0.74 o 
  -3   7  12       13.06       13.01      1.23 o 
  -2   7  12       17.29       16.45      1.28 o 
  -1   7  12       10.47       10.51      0.92 o 
   0   7  12       24.28       22.29      1.44 o 
   1   7  12       60.25       56.81      2.35 o 
   2   7  12        1.07        1.93      0.72 o 
  -3   8  12        0.07        0.19      0.81 o 
  -2   8  12        0.51        0.61      0.51 o 
  -1   8  12        3.86        4.83      0.86 o 
   0   8  12        0.08        0.80      0.60 o 
   1   8  12        0.05        0.84      0.65 o 
   2   8  12        2.97        2.44      0.76 o 
  -3   9  12        0.83       -1.16      1.16 o 
  -2   9  12        2.12        1.04      0.84 o 
  -1   9  12       11.62       10.45      0.92 o 
   0   9  12       25.31       26.39      1.48 o 
   1   9  12        2.41        1.88      0.71 o 
   2   9  12        6.62        7.19      1.49 o 
  -3  10  12        0.01        3.55      1.57 o 
  -2  10  12        0.10       -0.75      0.83 o 
  -1  10  12        0.70        2.18      0.73 o 
   0  10  12        3.25        4.36      1.04 o 
   1  10  12        5.25        4.64      0.79 o 
   2  10  12        0.42        1.11      1.07 o 
  -2  11  12        0.64        1.04      1.04 o 
  -1  11  12        0.99        1.36      0.82 o 
   0  11  12        3.57        4.19      0.82 o 
   1  11  12        0.09        2.04      0.87 o 
  -2  12  12        0.05        1.40      0.90 o 
  -1  12  12        3.15        2.68      0.71 o 
   0  12  12        2.23        2.18      0.78 o 
   1  12  12        1.08        2.11      1.36 o 
  -1  13  12        1.71        0.54      1.02 o 
   0  13  12        0.32        2.20      1.12 o 
  -4   1  13        0.06        1.56      0.92 o 
  -3   1  13        0.21        0.55      0.64 o 
  -2   1  13        2.65        2.96      0.85 o 
  -1   1  13       24.28       25.47      2.71 o 
   0   1  13      103.92      116.21      3.77 o 
   1   1  13       53.28       56.86      2.69 o 
   2   1  13        3.55        2.18      0.63 o 
   3   1  13        2.16        3.98      1.91 o 
  -4   2  13        0.37        0.67      0.94 o 
  -3   2  13        0.00        0.10      0.78 o 
  -2   2  13       30.40       31.91      2.30 o 
  -1   2  13      111.23      117.42      3.75 o 
   0   2  13        8.53        8.48      1.64 o 
   1   2  13        0.60        1.01      0.83 o 
   2   2  13        5.67        3.48      0.65 o 
   3   2  13        0.41        3.30      2.07 o 
  -4   3  13        2.93        3.45      1.20 o 
  -3   3  13        0.32       -0.10      0.63 o 
  -2   3  13        2.80        2.80      0.98 o 
  -1   3  13      236.16      255.85      5.58 o 
   0   3  13        0.35        1.50      0.90 o 
   1   3  13       13.10       11.00      0.94 o 
   2   3  13        3.62        2.30      0.88 o 
   3   3  13        0.40        1.24      1.38 o 
  -4   4  13        7.08        7.71      1.74 o 
  -3   4  13        4.47        4.39      1.02 o 
  -2   4  13      127.63      146.22      4.62 o 
  -1   4  13      144.26      147.00      3.40 o 
   0   4  13       50.55       40.64      1.76 o 
   1   4  13       12.43       11.04      1.29 o 
   2   4  13        0.04        1.43      0.77 o 
  -3   5  13        5.46        4.45      0.83 o 
  -2   5  13       32.25       30.90      3.06 o 
  -1   5  13        8.59        5.79      1.14 o 
   0   5  13        7.23        5.97      0.96 o 
   1   5  13        2.25        2.40      0.98 o 
   2   5  13        1.13        2.33      0.67 o 
  -3   6  13        7.94        8.15      1.93 o 
  -2   6  13        0.64        1.74      0.70 o 
  -1   6  13       55.22       53.63      2.01 o 
   0   6  13       29.48       27.88      1.17 o 
   1   6  13       23.45       24.10      1.31 o 
   2   6  13        1.09        0.82      0.55 o 
  -3   7  13        0.56        2.09      1.02 o 
  -2   7  13        3.91        2.37      0.57 o 
  -1   7  13        1.94        3.33      0.77 o 
   0   7  13        2.04        3.88      0.71 o 
   1   7  13       10.84        7.24      1.15 o 
   2   7  13        2.47        1.33      0.90 o 
  -3   8  13        0.07        2.11      1.13 o 
  -2   8  13        0.31       -0.09      0.65 o 
  -1   8  13        1.20        1.87      0.65 o 
   0   8  13       43.54       45.27      2.11 o 
   1   8  13        3.85        4.02      0.86 o 
   2   8  13        3.89        4.92      0.88 o 
  -3   9  13        0.01        2.62      1.50 o 
  -2   9  13       22.56       27.22      6.21 o 
  -1   9  13       12.89       13.38      1.09 o 
   0   9  13        5.32        5.40      0.82 o 
   1   9  13        6.78        5.28      0.82 o 
   2   9  13        1.26        2.56      1.12 o 
  -2  10  13        3.38        3.36      0.90 o 
  -1  10  13       10.40       11.36      1.75 o 
   0  10  13       12.48        9.91      1.05 o 
   1  10  13        1.72        3.34      1.58 o 
  -2  11  13        8.01        6.14      1.39 o 
  -1  11  13       24.03       21.66      3.12 o 
   0  11  13        3.94        4.43      1.00 o 
   1  11  13        0.39        0.46      0.89 o 
  -1  12  13        0.35        1.46      1.32 o 
   0  12  13        2.19        1.17      1.01 o 
  -3   0  14       10.62       11.35      2.14 o 
  -2   0  14        0.24        1.45      0.89 o 
  -1   0  14        5.16        6.81      1.55 o 
   0   0  14        0.11        2.51      1.41 o 
   1   0  14       18.96       16.68      1.91 o 
   2   0  14        9.94        9.98      3.62 o 
  -3   1  14        0.80        1.27      0.76 o 
  -2   1  14        8.31        8.25      1.05 o 
  -1   1  14      177.08      173.31     17.17 o 
   0   1  14      175.74      186.03      7.92 o 
   1   1  14        4.46        4.56      1.14 o 
   2   1  14        1.61        2.92      0.90 o 
  -3   2  14        8.10        6.99      1.03 o 
  -2   2  14        2.02        2.40      0.82 o 
  -1   2  14        0.64        0.17      1.14 o 
   0   2  14       40.51       45.14      2.34 o 
   1   2  14       21.26       21.47      1.48 o 
   2   2  14        0.24        0.47      1.39 o 
  -3   3  14        0.14       -0.76      0.76 o 
  -2   3  14       50.57       56.97      3.52 o 
  -1   3  14      110.26      119.46      4.34 o 
   0   3  14        0.65        1.57      0.93 o 
   1   3  14        3.39        4.33      0.89 o 
   2   3  14        7.21       10.06      1.52 o 
  -3   4  14       11.99       13.03      2.23 o 
  -2   4  14        0.44        0.94      0.81 o 
  -1   4  14       19.16       17.50      1.35 o 
   0   4  14        0.14        0.51      0.84 o 
   1   4  14        0.16        2.80      0.90 o 
   2   4  14        4.87        4.81      1.18 o 
  -3   5  14        1.34        2.77      0.97 o 
  -2   5  14       22.52       23.30      1.93 o 
  -1   5  14       10.37       12.34      1.37 o 
   0   5  14       33.28       32.10      1.92 o 
   1   5  14        0.03        1.58      0.83 o 
   2   5  14        0.72        1.68      1.95 o 
  -3   6  14       10.40       11.28      1.52 o 
  -2   6  14        6.49        7.51      1.08 o 
  -1   6  14        8.05        6.28      1.13 o 
   0   6  14        0.04        0.75      0.83 o 
   1   6  14        1.19        1.17      0.84 o 
   2   6  14        0.86        2.24      1.18 o 
  -3   7  14        3.30        0.79      1.03 o 
  -2   7  14        0.01        0.05      0.63 o 
  -1   7  14       10.97        9.36      1.04 o 
   0   7  14       15.06       11.86      2.07 o 
   1   7  14        1.72        1.81      1.30 o 
   2   7  14        0.75        1.42      0.98 o 
  -3   8  14        0.21        2.69      1.08 o 
  -2   8  14        0.46        2.04      1.41 o 
  -1   8  14        0.00        0.55      0.64 o 
   0   8  14        0.14        1.45      0.80 o 
   1   8  14        1.31        0.81      0.87 o 
  -2   9  14        0.01        0.94      1.64 o 
  -1   9  14        9.87       10.12      1.93 o 
   0   9  14        0.01       -0.81      0.81 o 
   1   9  14        0.06       -0.67      0.71 o 
  -2  10  14        0.28        2.72      1.52 o 
  -1  10  14        0.75        1.47      0.92 o 
   0  10  14        0.28        0.99      0.66 o 
   1  10  14        7.41        5.56      1.73 o 
  -1  11  14        0.37        2.00      0.98 o 
   0  11  14        5.82        6.59      5.06 o 
  -3   1  15        1.80        1.21      0.55 o 
  -2   1  15        3.63        5.29      0.92 o 
  -1   1  15       10.18        8.25      1.19 o 
   0   1  15        9.80       12.48      1.68 o 
   1   1  15       24.43       23.94      1.82 o 
   2   1  15        4.07        4.61      1.10 o 
  -3   2  15        6.36        5.48      0.89 o 
  -2   2  15        5.74        4.23      0.95 o 
  -1   2  15       14.67       13.19      2.25 o 
   0   2  15        1.56        1.65      0.92 o 
   1   2  15        7.49        8.12      1.10 o 
   2   2  15       11.04       12.50      1.43 o 
  -3   3  15        9.89        8.06      1.07 o 
  -2   3  15      113.52      113.54      4.38 o 
  -1   3  15       20.20       20.46      2.03 o 
   0   3  15       29.37       29.82      1.86 o 
   1   3  15        2.90        1.86      1.07 o 
   2   3  15        8.23        7.11      1.62 o 
  -3   4  15        8.06       12.41      1.79 o 
  -2   4  15        0.52        1.35      0.95 o 
  -1   4  15        0.39        0.39      0.61 o 
   0   4  15        0.11       -0.81      0.81 o 
   1   4  15        7.26        6.50      1.01 o 
   2   4  15       14.21       17.28      2.45 o 
  -3   5  15       23.82       18.27      2.31 o 
  -2   5  15       40.79       42.51      2.49 o 
  -1   5  15        4.22        2.67      1.00 o 
   0   5  15        0.13        0.94      0.86 o 
   1   5  15        1.82        1.25      0.81 o 
   2   5  15        5.67        6.96      2.15 o 
  -3   6  15        0.54        3.05      0.99 o 
  -2   6  15        2.85        1.16      0.65 o 
  -1   6  15        3.67        1.55      0.80 o 
   0   6  15        1.85        0.70      0.60 o 
   1   6  15        7.68        6.58      1.13 o 
  -3   7  15        1.26        2.10      1.11 o 
  -2   7  15        0.02        0.80      0.88 o 
  -1   7  15        0.86        2.27      1.10 o 
   0   7  15        1.25        1.32      0.83 o 
   1   7  15        1.47        2.89      1.21 o 
  -2   8  15        5.39        3.08      1.16 o 
  -1   8  15        2.96        1.94      0.79 o 
   0   8  15        0.69        1.22      0.86 o 
   1   8  15        0.41        2.00      1.08 o 
  -2   9  15        1.38        0.73      1.05 o 
  -1   9  15        7.04        7.98      1.69 o 
   0   9  15        0.47        0.52      0.85 o 
   1   9  15        0.09        1.59      0.99 o 
  -1  10  15        4.92        3.72      1.65 o 
   0  10  15        3.11        2.10      0.81 o 
  -3   0  16        1.84        1.63      0.76 o 
  -2   0  16        0.71        1.52      1.48 o 
  -1   0  16        5.80        7.18      2.62 o 
   0   0  16       20.64       25.32      2.51 o 
   1   0  16        9.42        7.46      3.99 o 
   2   0  16        6.88        8.72      2.45 o 
  -3   1  16        1.35        1.81      0.69 o 
  -2   1  16        0.90        0.83      0.92 o 
  -1   1  16        4.21        3.79      0.86 o 
   0   1  16        0.03        1.89      1.00 o 
   1   1  16        0.00       -0.10      1.00 o 
   2   1  16        1.65        0.25      2.97 o 
  -3   2  16        3.60        2.94      0.98 o 
  -2   2  16        1.35        2.64      1.05 o 
  -1   2  16        2.48        3.30      1.22 o 
   0   2  16       26.36       29.27      1.80 o 
   1   2  16        0.00        0.99      0.86 o 
   2   2  16       23.21       33.58      3.08 o 
  -3   3  16        0.06        1.47      0.69 o 
  -2   3  16        1.09        3.51      0.94 o 
  -1   3  16       11.14       14.13      1.39 o 
   0   3  16        0.45        0.62      0.88 o 
   1   3  16       10.78       11.23      1.33 o 
  -3   4  16        2.13        2.20      0.83 o 
  -2   4  16       23.16       20.19      1.72 o 
  -1   4  16        6.06        6.01      1.26 o 
   0   4  16        0.73        1.15      0.90 o 
   1   4  16        5.27        6.26      1.24 o 
  -3   5  16       22.27       22.28      2.57 o 
  -2   5  16        1.48        0.38      0.97 o 
  -1   5  16        3.09        3.24      1.08 o 
   0   5  16        0.81        1.53      0.89 o 
   1   5  16        3.97        4.42      0.97 o 
  -2   6  16        1.66        1.62      0.65 o 
  -1   6  16        0.06        0.71      0.62 o 
   0   6  16        1.93        3.97      0.79 o 
   1   6  16        3.97        4.90      1.02 o 
  -2   7  16        0.38        1.10      0.62 o 
  -1   7  16        0.91        2.32      0.65 o 
   0   7  16        1.46        1.96      0.76 o 
   1   7  16        0.01        1.88      1.06 o 
  -2   8  16        0.01       -1.05      1.31 o 
  -1   8  16        2.29        2.23      0.75 o 
   0   8  16       17.69       19.24      1.95 o 
  -1   9  16        0.29        1.89      1.10 o 
   0   9  16        0.21        1.52      0.79 o 
  -2   1  17        0.00        0.99      0.75 o 
  -1   1  17        0.33        0.92      0.87 o 
   0   1  17       22.45       28.58      2.39 o 
   1   1  17        0.36        1.06      0.95 o 
  -2   2  17        5.27        4.30      1.25 o 
  -1   2  17        2.59        4.50      1.14 o 
   0   2  17        0.01        1.96      0.98 o 
   1   2  17        5.96        5.33      1.10 o 
  -2   3  17        0.34        0.30      0.92 o 
  -1   3  17       18.68       18.88      1.68 o 
   0   3  17        4.26        6.26      1.16 o 
   1   3  17       16.53       14.71      1.60 o 
  -2   4  17       15.37       12.85      1.31 o 
  -1   4  17        0.08        1.09      0.80 o 
   0   4  17       22.23       21.43      3.66 o 
   1   4  17       15.66       15.39      1.55 o 
  -2   5  17        1.31        1.52      0.95 o 
  -1   5  17        1.24        2.43      0.86 o 
   0   5  17        2.30        2.13      0.95 o 
   1   5  17        2.66        2.76      1.20 o 
  -2   6  17        1.21        1.75      0.88 o 
  -1   6  17        0.47        1.49      1.00 o 
   0   6  17        6.35        5.50      1.05 o 
  -1   7  17        0.29        1.82      1.17 o 
   0   7  17        2.08        4.21      0.93 o 
  -1   8  17        0.02       -0.19      0.87 o 
  -2   0  18        3.62        2.90      1.54 o 
  -1   0  18        0.88        1.35      1.25 o 
   0   0  18       17.90       18.76      2.20 o 
  -2   1  18        1.20        2.77      0.70 o 
  -1   1  18        9.26        9.93      1.77 o 
   0   1  18        0.34        2.43      0.96 o 
  -2   2  18        2.93        4.55      1.68 o 
  -1   2  18        0.63        2.21      1.49 o 
   0   2  18        1.18        2.65      1.03 o 
  -2   3  18        0.05        1.97      0.72 o 
  -1   3  18        0.00        2.24      0.95 o 
   0   3  18        0.02        1.26      0.94 o 
  -2   4  18        0.10        0.22      0.68 o 
  -1   4  18        0.43        1.18      0.79 o 
   0   4  18       19.66       24.90      1.91 o 
  -1   5  18        0.00        0.06      0.87 o 
   0   5  18        2.62        3.73      0.87 o 
  -1   1  19        0.07       -0.01      0.68 o 
  -1   2  19        0.58        2.44      1.10 o 
                                                 
